# Supplementary material for: The Effect of Ethanol on Lipid Nanoparticle Stabilization from a Molecular Dynamics Simulation Perspective
Source: Molecules. 2023 Jun 17;28(12):4836. doi: 10.3390/molecules28124836 (PMC10302858; doi:10.3390/molecules28124836)
Supplement: Supplementary file 1 [file molecules-28-04836-s001.zip]

Archive with 1 entries (1 files):
- molecules-2413667-supplementary.pdf
